# Supplementary material for: Synthesis, Crystal Structure, and Biological Evaluation of Novel 5-Hydroxymethylpyrimidines
Source: Materials (Basel). 2021 Nov 16;14(22):6916. doi: 10.3390/ma14226916 (PMC8618934; doi:10.3390/ma14226916)
Supplement: Supplementary file 1 [file materials-14-06916-s001.zip]

Archive with 1 entries (1 files):
- materials-1389384-supplementary.pdf
